# Supplementary material for: Comparative Epidemiology of Rabbit Haemorrhagic Disease Virus Strains from Viral Sequence Data
Source: Viruses. 2022 Dec 21;15(1):21. doi: 10.3390/v15010021 (PMC9865945; doi:10.3390/v15010021)
Supplement: Supplementary file 1 [file viruses-15-00021-s001.zip]

Archive with 2 entries (2 files):
- viruses-2073534-FigureS1-S6.pdf
- viruses-2073534-supplementary-Table S1.xlsx
