# Supplementary material for: Comparative Epidemiology of Rabbit Haemorrhagic Disease Virus Strains from Viral Sequence Data
Source: Viruses. 2022 Dec 21;15(1):21. doi: 10.3390/v15010021 (PMC9865945; doi:10.3390/v15010021)
Supplement: Supplementary file 1 [file viruses-15-00021-s001.zip › viruses-2073534-supplementary-Table S1.xlsx]

## Sheet: Table S1
Isolate_name_full	Isolate_name_short	Sequence_name	Year	Collection_date	Fractional Year	strain	State	Region	Location	GPS	Genbank_accession
NA	NA	BEN-10	2009	2009-08-26	2009.65	RCV-A1	VIC	Central	Bendigo	-37.00, 144.22	KX357696
NA	NA	BEN-115	2010	2010-11-28	2010.91	RCV-A1	VIC	Central	Bendigo	-37.00, 144.22	KX357697
NA	NA	BEN-124	2010	2010-11-28	2010.91	RCV-A1	VIC	Central	Bendigo	-37.00, 144.22	KX357698
NA	NA	BEN-35	2009	2009-08-26	2009.65	RCV-A1	VIC	Central	Bendigo	-37.00, 144.22	KX357699
NA	NA	BEN-52	2010	2010-07-06	2010.51	RCV-A1	VIC	Central	Bendigo	-37.00, 144.22	KX357700
NA	NA	BM-2	2007	2007-10-31	2007.83	RCV-A1	VIC	Central	Bacchus Marsh	-37.39, 144.2	KX357701
NA	NA	BM-35	2009	2009-08-27	2009.65	RCV-A1	VIC	Central	Bacchus Marsh	-37.39, 144.2	KX357702
NA	NA	BM-45	2009	2009-08-28	2009.66	RCV-A1	VIC	Central	Bacchus Marsh	-37.39, 144.2	KX357703
NA	NA	BM-49	2009	2009-08-28	2009.66	RCV-A1	VIC	Central	Bacchus Marsh	-37.39, 144.2	KX357704
NA	NA	BM-60	2009	2009-08-28	2009.66	RCV-A1	VIC	Central	Bacchus Marsh	-37.39, 144.2	KX357705
NA	NA	BUR1-1	2007	2007-10-17	2007.79	RCV-A1	NSW	East	Burragate	-37.00, 149.37	KX357673
NA	NA	CAT_2-12	2007	2007-09-06	2007.68	RCV-A1	NSW	East	Cattai National Park	-33.32, 150.30	KX357674
NA	NA	CAT_3-4	2007	2007-09-07	2007.68	RCV-A1	NSW	East	Cattai National Park	-33.32, 150.30	KX357675
NA	NA	Gudg-26	2013	2013-11-26	2013.9	RCV-A1	ACT	East	Gudgenby	-35.731364, 148.98241	KX357655
NA	NA	Gudg-79	2014	2014-10-08	2014.77	RCV-A1	ACT	East	Gudgenby	-35.731364, 148.98241	KX357656
NA	NA	Gudg-89	2014	2014-10-08	2014.77	RCV-A1	ACT	East	Gudgenby	-35.731364, 148.98241	KX357657
NA	NA	GUN_1-240	2012	2012-02-22	2012.14	RCV-A1	ACT	East	Gungahlin, Canberra	-35.218993, 149.123791	KX357658
NA	NA	GUN_1-29	2008	2008-12-03	2008.92	RCV-A1	ACT	East	Gungahlin	-35.218993, 149.123791	KX357659
NA	NA	GUN1-11	2007	2007-11-15	2007.87	RCV-A1	ACT	East	Gungahlin	-35.218993, 149.123791	KX357665
NA	NA	GUN-121	2010	2010-08-18	2010.63	RCV-A1	ACT	East	Gungahlin	-35.218993, 149.123791	KX357660
NA	NA	GUN1-22	2008	2008-11-28	2008.91	RCV-A1	ACT	East	Gungahlin	-35.218993, 149.123791	KX357666
NA	NA	GUN-159	2011	2011-03-31	2011.25	RCV-A1	ACT	East	Gungahlin	-35.218993, 149.123791	KX357661
NA	NA	GUN1-60	2010	2010-01-19	2010.05	RCV-A1	ACT	East	Gungahlin	-35.218993, 149.123791	KX357669
NA	NA	GUN-160	2011	2010-01-19	2011.25	RCV-A1	ACT	East	Gungahlin	-35.218993, 149.123791	KX357669
NA	NA	GUN-238	2012	2012-02-22	2012.14	RCV-A1	ACT	East	Gungahlin	-35.218993, 149.123791	KX357663
NA	NA	GUN-343	2014	2014-11-11	2014.86	RCV-A1	ACT	East	Gungahlin	-35.218993, 149.123791	KX357664
NA	NA	LWR-1	2010	2010-09-20	2010.72	RCV-A1	NSW	East	Carwoola	-35.392501, 149.39780	KX357676
NA	NA	MIC-07(1-4)	2007	2007-05-25	2007.37	RCV-A1	NSW	East	Michelago	-35.44, 149.09	EU871528
NA	NA	MIC3-3	2007	2007-05-23	2007.39	RCV-A1	NSW	East	Michelago	-35.44, 149.09	KX357679
NA	NA	MIC5-8	2007	2007-09-25	2007.73	RCV-A1	NSW	East	Michelago	-35.44, 149.09	KX357680
NA	NA	OAK_NT-12	2011	2011-10-04	2011.76	RCV-A1	NSW	East	Oakey Creek, Bathurst	-33.20, 149.20	KX357681
NA	NA	OC-13	2007	2007-11-09	2007.86	RCV-A1	NSW	East	Oakey Creek, Bathurst	-33.20, 149.20	KX357682
NA	NA	OC-15	2007	2007-11-09	2007.86	RCV-A1	NSW	East	Oakey Creek, Bathurst	-33.20, 149.20	KX357683
NA	NA	OC-18	2007	2007-11-10	2007.86	RCV-A1	NSW	East	Oakey Creek, Bathurst	-33.20, 149.20	KX357684
NA	NA	OC-20	2007	2007-12-01	2007.92	RCV-A1	NSW	East	Oakey Creek, Bathurst	-33.20, 149.20	KX357685
NA	NA	OC-26	2007	2007-12-01	2007.92	RCV-A1	NSW	East	Oakey Creek, Bathurst	-33.20, 149.20	KX357686
NA	NA	OC-33	2007	2007-12-01	2007.92	RCV-A1	NSW	East	Oakey Creek, Bathurst	-33.20, 149.20	KX357687
NA	NA	OC-36	2007	2007-12-01	2007.92	RCV-A1	NSW	East	Oakey Creek, Bathurst	-33.20, 149.20	KX357688
NA	NA	OC-39	2007	2007-12-01	2007.92	RCV-A1	NSW	East	Oakey Creek, Bathurst	-33.20, 149.20	KX357689
NA	NA	OC-7	2007	2007-11-07	2007.85	RCV-A1	NSW	East	Oakey Creek, Bathurst	-33.20, 149.20	KX357690
NA	NA	V-4	2007	2007-11-08	2007.85	RCV-A1	NSW	East	Valpine, Bathurst	-33.23, 149.28	KX357691
NA	NA	V-5	2007	2007-11-08	2007.85	RCV-A1	NSW	East	Valpine, Bathurst	-33.23, 149.28	KX357692
NA	NA	V-8	2007	2007-11-08	2007.85	RCV-A1	NSW	East	Valpine, Bathurst	-33.23, 149.28	KX357693
NA	NA	WAU-1	2009	2009-05-15	2009.37	RCV-A1	NSW	East	Wauchope	-32.93544, 117.1779	KX357694
ACT_GungahlinRP_1998	ACT_GungahlinRP	ACT_ACT_GungahlinRP_1998.75	1998	1905-06-20	1998.75	RHDV1	ACT	East	Gungahlin	-35.1831, 149.133	KF494908.1
ACT_MTP-2_2010	ACT_MTP-2	ACT_ACT_MTP-2_2010.17	2010	1905-07-02	2010.17	RHDV1	ACT	East	Mount Painter	-35.39436, 148.96042	KF494909.1
AUS_ACT_AIN-1_090501	AIN-1	ACT_AIN-1_2009.33	2009	2009-05-01	2009.33	RHDV1	ACT	East	Ainslie	-35.283167, 149.164391	KX357653.1
AUS_ACT_AIN-2_090611	AIN-2	ACT_AIN-2_2009.44	2009	2009-06-11	2009.44	RHDV1	ACT	East	Mt Ainslie	-35.270003, 149.159575	KX357654.1
AUS_ACT_AIN-3_150807	AIN-3	ACT_AIN-3_2015.6	2015	2015-08-07	2015.6	RHDV1	ACT	East	Mt Ainslie	-35.269287, 149.158878	MF421564.1
AUS_ACT_BLMT-2_150609	BLMT-2	ACT_BLMT-2_2015.44	2015	2015-06-09	2015.44	RHDV1	ACT	East	Black Mountain	-35.274358, 149.114653	KT280059.1
AUS_ACT_BLMT-3_150618	BLMT-3	ACT_BLMT-3_2015.46	2015	2015-06-18	2015.46	RHDV1	ACT	East	Black Mountain	-35.274358, 149.114653	MF421563.1
AUS_ACT_GUN-1-37_090310	GUN-1-37	ACT_GUN-1-37_2009.19	2009	2009-03-10	2009.19	RHDV1	ACT	East	Gungahlin	-35.218993, 149.123791	KX357667.1
AUS_ACT_GUN-1-52_090313	GUN-1-52	ACT_GUN-1-52_2009.19	2009	2009-03-13	2009.19	RHDV1	ACT	East	Gungahlin	-35.218993, 149.123791	KX357668.1
ACT/GungahlinHS/1998	GungahlinHS	ACT_GungahlinHS_1998.75	1998	1905-06-20	1998.75	RHDV1	ACT	East	GungahlinHS	-35.218993, 149.123791	KJ606958.1
AUS_ACT_MTPT-2_1002	MTPT-2	ACT_MTPT-2_2010.08	2010	2010-02-01	2010.08	RHDV1	ACT	East	Mount Painter	-35.267429, 149.061985	KX357670.1
AUS_ACT_MTPT-4_1002	MTPT-4	ACT_MTPT-4_2010.08	2010	2010-02-01	2010.08	RHDV1	ACT	East	Mount Painter	-35.267429, 149.061985	KX357671.1
ACT/Parkwood/1998	Parkwood	ACT_Parkwood_1998.75	1998	1905-06-20	1998.75	RHDV1	ACT	East	Parkwood	-35.20647, 148.98409	KJ606959.1
AUS_ACT_PI-1_090608	PI-1	ACT_PI-1_2009.43	2009	2009-06-08	2009.43	RHDV1	ACT	East	Pine Island	-35.430807, 149.066582	KX357672.1
AUS_ACT_WAT-1-13_071209	WAT-1-13	ACT_WAT-1-13_2007.94	2007	2007-12-09	2007.94	RHDV1	ACT	East	Wattagan	-35.12148, 148.9845	KT006731.1
AUS_ACT_WESTCRK_110824	WESTCRK	ACT_WESTCRK_2011.64	2011	2011-08-24	2011.64	RHDV1	ACT	East	Weston Creek	-35.321166, 149.055200	KF494911.1
AUS_NSW_BER-1_201312	BER-1	NSW_BER-1_2013.92	2013	2013-12-01	2013.92	RHDV1	NSW	East	Berowra	-33.626918, 151.146313	KY628307.1
AUS_NSW_BG_140329	BG-1	NSW_BG-1_2014.24	2014	2014-03-29	2014.24	RHDV1	NSW	East	Murrumbateman	-34.974718, 149.054797	KT006732.1
AUS_NSW_BG-2_150516	BG-2	NSW_BG-2_2015.37	2015	2015-05-16	2015.37	RHDV1	NSW	East	Murrumbateman	-34.974718, 149.054797	KT280058.1
AUS_NSW_Grafton_2013	Grafton	NSW_Grafton_2013.51	2013	2013-07-07	2013.51	RHDV1	NSW	East	Grafton	-31.186451, 138.267045	KT006747.1
AUS_NSW_M2_070812	M2	NSW_M2_2007.61	2007	2007-08-12	2007.61	RHDV1	NSW	East	Oakey Creek, Bathurst	-31.640135, 149.629019	KX357677.1
AUS_NSW_M9_070310	M9	NSW_M9_2007.19	2007	2007-03-10	2007.19	RHDV1	NSW	East	Oakey Creek, Bathurst	-31.640135, 149.629019	KX357678.1
Narrawa 2006	Narrawa	NSW_Narrawa_2006.75	2006	1905-06-28	2006.75	RHDV1	NSW	East	Narrawa	-35.1831, 149.133	EU650680.1
Nyngan 2005	Nyngan	NSW_Nyngan_2005.75	2005	1905-06-27	2005.75	RHDV1	NSW	East	Nyngan	-34.363701, 149.166944	EU650679.1
NSW_OC-M2_2007	OC-M2	NSW_OC-M2_2007.75	2007	1905-06-29	2007.75	RHDV1	NSW	East	Oakey Creek, Bathurst	-35.39436, 148.96042	KF494912.1
NSW_OC-M8_2007	OC-M8	NSW_OC-M8_2007.25	2007	1905-06-29	2007.25	RHDV1	NSW	East	Oakey Creek, Bathurst	-33.3402, 149.3679	KF494913.1
AUS_NSW_OUR-1_201406	OUR-1	NSW_OUR-1_2014.41	2014	2014-06-01	2014.41	RHDV1	NSW	East	Ourimbah	-33.308277, 151.345337	KY628318.1
AUS_NSW_OUR-2_201406	OUR-2	NSW_OUR-2_2014.41	2014	2014-06-01	2014.41	RHDV1	NSW	East	Ourimbah	-33.308277, 151.345337	KY628319.1
NSW_ROCFOR-1_2011	ROCFOR-1	NSW_ROCFOR-1_2011.33	2011	1905-07-03	2011.33	RHDV1	NSW	East	ROCFOR-1	-33.3402, 149.3679	KF494914.1
NSW_ROCFOR-2_2011	ROCFOR-2	NSW_ROCFOR-2_2011.33	2011	1905-07-03	2011.33	RHDV1	NSW	East	ROCFOR-2	-29.68333, 151.35001	KF494915.1
NSW_ROCKL-1_2011	ROCKL-1	NSW_ROCKL-1_2011.25	2011	1905-07-03	2011.25	RHDV1	NSW	East	ROCKL-1	-29.68333, 151.35001	KF494916.1
NSW_ROCKL-2_2011	ROCKL-2	NSW_ROCKL-2_2011.25	2011	1905-07-03	2011.25	RHDV1	NSW	East	ROCKL-2	-33.7485, 150.83459	KF494917.1
NSW_VITTO_2011	VITTO	NSW_VITTO_2011.17	2011	1905-07-03	2011.17	RHDV1	NSW	East	VITTO	-34.25196, 140.46547	KF494920.1
NSW_WOODSTK_2011	WOODSTK	NSW_WOODSTK_2011.25	2011	1905-07-03	2011.25	RHDV1	NSW	East	Woodstock	-34.3152, 148.30119	KF494918.1
NSW_YOUNG_2011	YOUNG	NSW_YOUNG_2011.58	2011	1905-07-03	2011.58	RHDV1	NSW	East	Young	-33.4318, 149.3679	KF494919.1
SA_BARM_2008	BARM	SA_BARM_2008.83	2008	1905-06-30	2008.83	RHDV1	SA	Central	BARM	-30.1673, 134.8929	KF494922.1
AUS_SA_BillaKallina_2004	BillaKallina	SA_BillaKallina_2004.49	2004	2004-06-29	2004.49	RHDV1	SA	Central	BillaKallina	-35.1, 138.55	KT006740.1
SA_BULG_2009	BULG	SA_BULG_2009.67	2009	1905-07-01	2009.67	RHDV1	SA	Central	BULG	-31.673764, 139.587955	KF494923.1
AUS_SA_Bulgania_2009	Bulgania	SA_Bulgania_2009.65	2009	2009-08-25	2009.65	RHDV1	SA	Central	Bulgania	-30.84133, 116.72467	KT006745.1
AUS_SA_Coorong_2004	Coorong	SA_Coorong_2004.67	2004	2004-09-01	2004.67	RHDV1	SA	Central	Coorong	-29.91938, 136.196304	KT006739.1
SA_Curnamona_1995	Curnamona	SA_Curnamona_1995.82	1995	1905-06-17	1995.82	RHDV1	SA	Central	Curnamona	-34.032808, 138.932113	KF494924.1
SA_ECH_2008	ECH	SA_ECH_2008.75	2008	1905-06-30	2008.75	RHDV1	SA	Central	Echunga	-31.38168, 138.596697	KF494925.1
AUS_SA_FlindersRanges_1999	FlindersRanges	SA_FlindersRanges_1999.81	1999	1999-10-23	1999.81	RHDV1	SA	Central	FlindersRanges	-33.325636, 115.639649	KT006734.1
AUS_SA_FlindersRanges_2002	FlindersRanges	SA_FlindersRanges_2002.79	2002	2002-10-16	2002.79	RHDV1	SA	Central	FlindersRanges	-34.715546, 138.766282	KT006737.1
AUS_SA_FlindersRanges_2006	FlindersRanges	SA_FlindersRanges_2006.59	2006	2006-08-04	2006.59	RHDV1	SA	Central	FlindersRanges	-43.028331, 147.416941	KT006742.1
SA_FRNP-ORA_2008	FRNP-ORA	SA_FRNP-ORA_2008.5	2008	1905-06-30	2008.5	RHDV1	SA	Central	Oraparinna	-34.78589, 138.72858	KF494926.1
SA_GRNW_2008	GRNW	SA_GRNW_2008.83	2008	1905-06-30	2008.83	RHDV1	SA	Central	GRNW	-34.022808, 138.922113	KF494927.1
AUS_SA_Hillbank_2008	Hillbank	SA_Hillbank_2008.79	2008	2008-10-14	2008.79	RHDV1	SA	Central	Hillbank	-34.91178, 138.51415	KT006744.1
SA_LOB-OLIVER08_2003	LOB-OLIVER08	SA_LOB-OLIVER08_2003.67	2003	1905-06-25	2003.67	RHDV1	SA	Central	LOB-OLIVER08	-31.545949, 138.39114	KF494928.1
SA_MERNMORA_1995	MERNMORA	SA_MERNMORA_1995.92	1995	1905-06-17	1995.92	RHDV1	SA	Central	MERNMORA	-32.674307, 138.63231	KF494929.1
AUS_SA_Motpena_2013	Motpena	SA_Motpena_2013.72	2013	2013-09-21	2013.72	RHDV1	SA	Central	Motpena	-31.566423, 147.194751	KT006748.1
AUS_SA_OneTreeHill_2003	OneTreeHill	SA_OneTreeHill_2003.71	2003	2003-09-17	2003.71	RHDV1	SA	Central	OneTreeHill	-35.930769, 139.454643	KT006738.1
AUS_SA_ORA-383_081029	ORA-383	SA_ORA-383_2008.83	2008	2008-10-29	2008.83	RHDV1	SA	Central	Yanyanna track FRNP	-31.364185, 138.621822	KX357695.1
SA_ORR-1_2010	ORR-1	SA_ORR-1_2010.83	2010	1905-07-02	2010.83	RHDV1	SA	Central	ORR-1	-31.984172, 139.985544	KF494930.1
SA_PLUM_1995	PLUM	SA_PLUM_1995.83	1995	1905-06-17	1995.83	RHDV1	SA	Central	PLUM	-34.17259, 140.74309	KF494932.1
SA_PLUM-1_2010	PLUM-1	SA_PLUM-1_2010.67	2010	1905-07-02	2010.67	RHDV1	SA	Central	PLUM-1	-31.984172, 139.985544	KF494931.1
SA_RENMARK_2011	RENMARK	SA_RENMARK_2011.75	2011	1905-07-03	2011.75	RHDV1	SA	Central	RENMARK	-30.562365, 136.901093	KF494933.1
AUS_SA_Robe_2000	Robe	SA_Robe_2000.39	2000	2000-05-23	2000.39	RHDV1	SA	Central	Robe	-31.493268, 138.489685	KT006736.1
SA_ROXDWNS_2011	ROXDWNS	SA_ROXDWNS_2011.67	2011	1905-07-03	2011.67	RHDV1	SA	Central	ROXDWNS	-34.56305, 138.83328	KF494934.1
SA_TF-07_1999	TF-07	SA_TF-07_1999.83	1999	1905-06-21	1999.83	RHDV1	SA	Central	Turretfield	-34.56305, 138.83328	KF494935.1
SA_TF-13_1999	TF-13	SA_TF-13_1999.83	1999	1905-06-21	1999.83	RHDV1	SA	Central	Turretfield	-34.56305, 138.83328	KF494936.1
SA_TF-19_2006	TF-19	SA_TF-19_2006.92	2006	1905-06-28	2006.92	RHDV1	SA	Central	Turretfield	-34.56305, 138.83328	KF494937.1
SA_TF-1907_2006	TF-1907	SA_TF-1907_2006.92	2006	1905-06-28	2006.92	RHDV1	SA	Central	Turretfield	-34.56305, 138.83328	KF494938.1
SA_TF-2186_2008	TF-2186	SA_TF-2186_2008.83	2008	1905-06-30	2008.83	RHDV1	SA	Central	Turretfield	-34.56305, 138.83328	KF494939.1
SA_TF-2863_2011	TF-2863	SA_TF-2863_2011.67	2011	1905-07-03	2011.67	RHDV1	SA	Central	Turretfield	-34.56305, 138.83328	KF494940.1
SA_TF-PT1731_2008	TF-PT1731	SA_TF-PT1731_2008.83	2008	1905-06-30	2008.83	RHDV1	SA	Central	Turretfield	-34.56305, 138.83328	KF494943.1
SA_TF-PT1743_2008	TF-PT1743	SA_TF-PT1743_2008.75	2008	1905-06-30	2008.75	RHDV1	SA	Central	Turretfield	-34.56305, 138.83328	KF494944.1
SA_TF-PT1839_2009	TF-PT1839	SA_TF-PT1839_2011.67	2009	1905-07-01	2011.67	RHDV1	SA	Central	Turretfield	-36.39244, 140.35037	KF494945.1
TUF06	TUF06	SA_TUF06_2006.91	2006	2006-11-30	2006.91	RHDV1	SA	Central	Turretfield	-34.33, 138.50	KF594474.1
TUF07	TUF07	SA_TUF07_2007.91	2007	2007-11-30	2007.91	RHDV1	SA	Central	Turretfield	-34.33, 138.50	KF594475.1
TUF09	TUF09	SA_TUF09_2009.91	2009	2009-11-30	2009.91	RHDV1	SA	Central	Turretfield	-34.33, 138.50	KF594476.1
V351_5thPassage	V351_5thPassage	SA_V351_5thPassage_1995.78	1995	1995-10-12	1995.78	RHDV1	SA	Central	NA	NA	KF594473.1
SA_WILKA_2010	WILKA	SA_WILKA_2010.42	2010	1905-07-02	2010.42	RHDV1	SA	Central	WILKA	-32.222665, 138.136457	KF494946.1
SA_WillochraCrk_1995	WillochraCrk	SA_WillochraCrk_1995.92	1995	1905-06-17	1995.92	RHDV1	SA	Central	WillochraCrk	-42.84167, 147.19612	KF494947.1
AUS_SA_Woodcroft_2005	Woodcroft	SA_Woodcroft_2005.76	2005	2005-10-06	2005.76	RHDV1	SA	Central	Woodcroft	-31.493268, 138.489685	KT006741.1
AUS_TAS_BRK-1_20160630	BRK-1	TAS_BRK-1_2016.5	2016	2016-06-30	2016.5	RHDV1	TAS	Tas	Bracknell	-41.652548, 146.921057	MF421565.1
TAS_COLLINS-1_2006	COLLINS-1	TAS_COLLINS-1_2006.67	2006	1905-06-28	2006.67	RHDV1	TAS	Tas	Collins	-43.02, 147.41	KF494948.1
AUS_TAS_GEE-2_20161014	GEE-2	TAS_GEE-2_2016.79	2016	2016-10-14	2016.79	RHDV1	TAS	Tas	Geeveston, Tas	-43.191899, 146.959277	MF421570.1
AUS_TAS_GRA-1_20161009	GRA-1	TAS_GRA-1_2016.77	2016	2016-10-09	2016.77	RHDV1	TAS	Tas	Granton	-42.764721, 147.230622	MF421569
AUS_TAS_HUO-3_20170213	HUO-3	TAS_HUO-3_2017.12	2017	2017-02-13	2017.12	RHDV1	TAS	Tas	Huonville	-43.027938, 147.062651	MW460136
AUS_TAS_SouthArm_2007	SouthArm	TAS_SouthArm_2007.33	2007	2007-05-03	2007.33	RHDV1	TAS	Tas	SouthArm	-34.747114, 138.681509	KT006743.1
TAS_STHARM_2007	STHARM	TAS_STHARM_2007.42	2007	1905-06-29	2007.42	RHDV1	TAS	Tas	STHARM	-30.84709, 117.0992	KF494949.1
AUS_VIC_CWS-1_20160822	CWS-1	VIC_CWS-1_2016.64	2016	2016-08-22	2016.64	RHDV1	VIC	Central	Cowes	-38.546219, 145.34572	MF421566.1
AUS_WA_BHILL_131101	BHILL	WA_BHILL_2013.83	2013	2013-11-01	2013.83	RHDV1	WA	West	Baker's Hill	-31.739143, 116.447822	KX357706.1
AUS_WA_Bunbury_2000	Bunbury	WA_Bunbury_2000.12	2000	2000-02-15	2000.12	RHDV1	WA	West	Bunbury	-37.174845, 139.80267	KT006735.1
AUS_WA_GER-1_20160511	GER-1	WA_GER-1_2016.36	2016	2016-05-11	2016.36	RHDV1	WA	West	Geraldton	-28.699383, 114.623616	MF421567.1
AUS_WA_GER-2_20160511	GER-2	WA_GER-2_2016.36	2016	2016-05-11	2016.36	RHDV1	WA	West	Geraldton	-28.699383, 114.623616	MF421568.1
AUS_WA_GER-3_20160715	GER-3	WA_GER-3_2016.54	2016	2016-07-15	2016.54	RHDV1	WA	West	Geraldton	-28.777362, 114.614623	MF421571.1
AUS_WA_GER-4_20160715	GER-4	WA_GER-4_2016.54	2016	2016-07-15	2016.54	RHDV1	WA	West	Geraldton	-28.777362, 114.614623	MF421572.1
AUS_WA_GER-5_20160715	GER-5	WA_GER-5_2016.54	2016	2016-07-15	2016.54	RHDV1	WA	West	Geraldton	-28.777362, 114.614623	MF421573.1
AUS_WA_Gnowangerup_1999	Gnowangerup	WA_Gnowangerup_1999.4	1999	1999-05-27	1999.4	RHDV1	WA	West	Gnowangerup	-31.493268, 138.489685	KT006733.1
WA_MANMAN_2010	MANMAN	WA_MANMAN_2010.75	2010	1905-07-02	2010.75	RHDV1	WA	West	MANMAN	-30.05487, 116.0748	KF494950.1
WA_MARCHA_2010	MARCHA	WA_MARCHA_2010.75	2010	1905-07-02	2010.75	RHDV1	WA	West	MARCHA	-32.93544, 117.1779	KF494951.1
WA_NARRIN_2010	NARRIN	WA_NARRIN_2010.92	2010	1905-07-02	2010.92	RHDV1	WA	West	NARRIN	NA	KF494952.1
AUS_WA_WonganHills_2012	WonganHills	WA_WonganHills_2012.73	2012	2012-09-25	2012.73	RHDV1	WA	West	WonganHills	-29.681422, 152.933519	KT006746.1
AUS_ACT_ANU-3_20170927	ANU-3	ACT_ANU-3_2017.737	2017	2017-09-27	2017.74	RHDV2	ACT	East	Acton	-35.277715, 149.118585	MW460021
AUS_ACT_ARA-1_150914	ARA-1	ACT_ARA-1_2015.701	2015	2015-09-14	2015.7	RHDV2	ACT	East	Aranda	-35.267748, 149.081123	MF421580
AUS_ACT_ARA-2_20171102	ARA-2	ACT_ARA-2_2017.836	2017	2017-11-02	2017.84	RHDV2	ACT	East	Aranda	-35.256929, 149.080940	MW460023
AUS_ACT_ATH-1_150814	ATH-1	ACT_ATH-1_2015.617	2015	2015-08-14	2015.62	RHDV2	ACT	East	Athlon	-35.360846, 149.091030	MF421579
AUS_ACT_BLMT-1_150513	BLMT-1	ACT_BLMT-1_2015.362	2015	2015-05-13	2015.36	RHDV2	ACT	East	Black Mountain Library	-35.274634, 149.114687	KT280060
AUS_ACT_BLMT-11_20170406	BLMT-11	ACT_BLMT-11_2017.26	2017	2017-04-06	2017.26	RHDV2	ACT	East	Botanic gardens	-35.278533, 149.108871	MW460026
AUS_ACT_BLMT-13_20170502	BLMT-13	ACT_BLMT-13_2017.332	2017	2017-05-02	2017.33	RHDV2	ACT	East	Black Mountain	-35.272348, 149.111670	MW460027
AUS_ACT_BLMT-17_20171005	BLMT-17	ACT_BLMT-17_2017.759	2017	2017-10-05	2017.76	RHDV2	ACT	East	Black Mountain	-35.272797, 149.106122	MW460028
AUS_ACT_BLMT-19_20171025	BLMT-19	ACT_BLMT-19_2017.814	2017	2017-10-25	2017.81	RHDV2	ACT	East	Black Mountain	-35.272797, 149.106122	MW460029
AUS_ACT_BLMT-6_151124	BLMT-6	ACT_BLMT-6_2015.896	2015	2015-11-24	2015.9	RHDV2	ACT	East	Black Mountain	-35.272905, 149.099342	MF421584.1
AUS_ACT_BON-2_20161024	BON-2	ACT_BON-2_2016.811	2016	2016-10-24	2016.81	RHDV2	ACT	East	Bonner	-35.236646, 149.249268	MF421638
AUS_ACT_COK-3_20170204	COK-3	ACT_COK-3_2017.093	2017	2017-02-04	2017.09	RHDV2	ACT	East	Cook	-35.257060, 149.072664	MW460033
AUS_ACT_HACK-1_151026	HACK-1	ACT_HACK-1_2015.816	2015	2015-10-26	2015.82	RHDV2	ACT	East	Hackett	-35.248011, 149.163999	MF421583
AUS_ACT_HAR-1_151209	HAR-1	ACT_HAR-1_2015.937	2015	2015-12-09	2015.94	RHDV2	ACT	East	Harrison	-35.197815, 149.156062	MF421636.1
AUS_ACT_MAJ-1_20160805	MAJ-1	ACT_MAJ-1_2016.593	2016	2016-08-05	2016.59	RHDV2	ACT	East	Mt Majura	-35.22474, 149.17025	MF421587
AUS_ACT_MFBM-2_151219	MFBM-2	ACT_MFBM-2_2015.964	2015	2015-12-19	2015.96	RHDV2	ACT	East	Mulligan's Flat	-35.160389, 149.147089	MF421585
AUS_ACT_THE-1_20160106	THE-1	ACT_THE-1_2016.014	2016	2016-01-06	2016.01	RHDV2	ACT	East	Theodore	-35.450455, 149.114153	MF421637
AUS_ACT_TUG-1_151016	TUG-1	ACT_TUG-1_2015.789	2015	2015-10-16	2015.79	RHDV2	ACT	East	Tuggeranong	-35.431739, 149.109009	MF421581.1
AUS_ACT_TUG-3_151016	TUG-3	ACT_TUG-3_2015.789	2015	2015-10-16	2015.79	RHDV2	ACT	East	Tuggeranong	-35.431739, 149.109009	MF421582
AUS_ACT_WC-2-160129	WC-2	ACT_WC-2_2016.077	2016	2016-01-29	2016.08	RHDV2	ACT	East	Weston Creek	-35.326727, 149.048463	MF421586
AUS_NSW_BEGA-1_151030	BEGA-1	NSW_BEGA-1_2015.827	2015	2015-10-30	2015.83	RHDV2	NSW	East	Bega Valley	-36.515695, 149.781009	MF421649
AUS_NSW_BEGA-2_151030	BEGA-2	NSW_BEGA-2_2015.827	2015	2015-10-30	2015.83	RHDV2	NSW	East	Bega Valley	-36.515695, 149.781009	MF421650
AUS_NSW_BERK-1_20160106	BERK-1	NSW_BERK-1_2016.014	2016	2016-01-06	2016.01	RHDV2	NSW	East	Berkshire Park	-33.688514, 150.783032	MF421653
AUS_NSW_BG-5_20160807	BG-5	NSW_BG-5_2016.598	2016	2016-08-07	2016.6	RHDV2	NSW	East	Murrumbateman	-34.974718, 149.054797	MF421592
AUS_NSW_BG-6_20160811	BG-6	NSW_BG-6_2016.609	2016	2016-08-11	2016.61	RHDV2	NSW	East	Murrumbateman	-34.974718, 149.054797	MF421594
AUS_NSW_BG-7_20160813	BG-7	NSW_BG-7_2016.615	2016	2016-08-13	2016.62	RHDV2	NSW	East	Murrumbateman	-34.974718, 149.054797	MF421596
AUS_NSW_BIB-1_20160120	BIB-1	NSW_BIB-1_2016.052	2016	2016-01-20	2016.05	RHDV2	NSW	East	Bibenluke	-36.798819, 149.359904	MF421588
AUS_NSW_BOC-1_20150922	BOC-1	NSW_BOC-1_2015.723	2015	2015-09-22	2015.72	RHDV2	NSW	East	Bocoble	-32.802176, 149.742544	MF421641.1
AUS_NSW_BRH-1_20160810	BRH-1	NSW_BRH-1_2016.607	2016	2016-08-10	2016.61	RHDV2	NSW	Central	Broken Hill	-32.170310, 141.539120	MF421593
AUS_NSW_BRO-1_20151028	BRO-1	NSW_BRO-1_2015.822	2015	2015-10-28	2015.82	RHDV2	NSW	East	Brogo	-36.506525, 149.775822	MF421647.1
AUS_NSW_BRO-2_20151028	BRO-2	NSW_BRO-2_2015.822	2015	2015-10-28	2015.82	RHDV2	NSW	East	Brogo	-36.513534, 149.770511	MF421648
AUS_NSW_CAR-4_20161027	CAR-4	NSW_CAR-4_2016.82	2016	2016-10-27	2016.82	RHDV2	NSW	East	Carwoola	-35.369875, 149.334068	MF421658
AUS_NSW_CAR-5_20161208	CAR-5	NSW_CAR-5_2016.934	2016	2016-12-08	2016.93	RHDV2	NSW	East	Carwoola	-35.366666, 149.327008	MW460059
AUS_NSW_CAS-1_20170502	CAS-1	NSW_CAS-1_2017.332	2017	2017-05-02	2017.33	RHDV2	NSW	East	Casino	-28.586905, 152.794719	MW460061
AUS_NSW_COB-1_20160302	COB-1	NSW_COB-1_2016.167	2016	2016-03-02	2016.17	RHDV2	NSW	East	Cobbitty	-34.016975, 150.685923	MF421655
AUS_NSW_COW-1_20150930	COW-1	NSW_COW-1_2015.745	2015	2015-09-30	2015.74	RHDV2	NSW	East	Cowra	-33.845408, 148.714743	MF421642
AUS_NSW_EOR-1_20151021	EOR-1	NSW_EOR-1_2015.803	2015	2015-10-21	2015.8	RHDV2	NSW	East	East Orange	-33.263022, 149.133163	MF421645
AUS_NSW_FC-1_151112	FC-1	NSW_FC-1_2015.863	2015	2015-11-12	2015.86	RHDV2	NSW	East	Forbes Creek	-35.426258, 149.500872	MF421651
AUS_NSW_GLO-3_20170106	GLO-3	NSW_GLO-3_2017.014	2017	2017-01-06	2017.01	RHDV2	NSW	East	Gloucester	-32.004194, 151.961987	MW460073
AUS_NSW_GOU-1_151216	GOU-1	NSW_GOU-1_2015.956	2015	2015-12-16	2015.96	RHDV2	NSW	East	Goulburn	-34.742136, 149.726477	MF421652
AUS_NSW_HIL-1_20151022	HIL-1	NSW_HIL-1_2015.805	2015	2015-10-22	2015.81	RHDV2	NSW	East	Hilltop	-34.354142, 150.483997	MF421646
AUS_NSW_KUL-1_20160603	KUL-1	NSW_KUL-1_2016.421	2016	2016-06-03	2016.42	RHDV2	NSW	East	Kulnura	-33.233379, 151.214867	MF421657
AUS_NSW_KYE-1_20160523	KYE-1	NSW_KYE-1_2016.391	2016	2016-05-23	2016.39	RHDV2	NSW	East	Kyeamba	-35.396012, 147.604317	MF421590
AUS_NSW_KYE-2_20160523	KYE-2	NSW_KYE-2_2016.391	2016	2016-05-23	2016.39	RHDV2	NSW	East	Kyeamba	-35.396012, 147.604317	MF421591
AUS_NSW_MER-1_20150909	MER-1	NSW_MER-1_2015.688	2015	2015-09-09	2015.69	RHDV2	NSW	East	Merriwa	-32.101980, 150.332366	MF421640
AUS_NSW_MOL-1_20160322	MOL-1	NSW_MOL-1_2016.221	2016	2016-03-22	2016.22	RHDV2	NSW	East	Molong	-33.089215, 148.854795	MF421656
AUS_NSW_NHD-1_20170807	NHD-1	NSW_NHD-1_2017.597	2017	2017-08-07	2017.6	RHDV2	NSW	East	Nashdale	-33.306469, 149.004667	MW460085
AUS_NSW_NSB-1_20170923	NSB-1	NSW_NSB-1_2017.743	2017	2017-09-29	2017.74	RHDV2	NSW	East	Nelson Bay	-32.713341, 152.163168	MW460087
AUS_NSW_ORAN-1_20151015	ORAN-1	NSW_ORAN-1_2015.786	2015	2015-10-15	2015.79	RHDV2	NSW	East	Orange	-33.269911, 149.101577	MF421643
AUS_NSW_ORAN-2_20161103	ORAN-2	NSW_ORAN-2_2016.839	2016	2016-11-03	2016.84	RHDV2	NSW	East	Orange	-33.297965, 149.081941	MW460088
AUS_NSW_ORAN-6_20170410	ORAN-6	NSW_ORAN-6_2017.271	2017	2017-04-10	2017.27	RHDV2	NSW	East	Orange	-33.222686, 149.097176	MW460089
AUS_NSW_ORAN-7_20170605	ORAN-7	NSW_ORAN-7_2017.425	2017	2017-06-05	2017.42	RHDV2	NSW	East	Orange	-33.364012, 149.118848	MW460090
AUS_NSW_RUS-1_20160215	RUS-1	NSW_RUS-1_2016.123	2016	2016-02-15	2016.12	RHDV2	NSW	East	Rushforth	-29.753278, 152.889971	MF421589
AUS_NSW_SGA-1_20160811	SGA-1	NSW_SGA-1_2016.609	2016	2016-08-11	2016.61	RHDV2	NSW	East	South Grafton	-29.725933, 152.942365	MF421595
AUS_NSW_SWI-1_20160112	SWI-1	NSW_SWI-1_2016.03	2016	2016-01-12	2016.03	RHDV2	NSW	East	South Windsor	-33.646725, 150.802511	MF421654
AUS_NSW_TAR-2_20150821	TAR-2	NSW_TAR-2_2015.636	2015	2015-08-21	2015.64	RHDV2	NSW	East	Tarago	-35.092453, 149.679019	MF421639
AUS_NSW_WES-1_20151015	WES-1	NSW_WES-1_2015.786	2015	2015-10-15	2015.79	RHDV2	NSW	East	Weston	-35.331654, 149.060165	MF421644
AUS_NT_ASP-1_20160421	ASP-1	NT_ASP-1_2016.303	2016	2016-04-21	2016.3	RHDV2	NT	Central	Alice Springs	-23.698073, 133.880246	MF421660
AUS_NT_DAR-1_20151202	DAR-1	NT_DAR-1_2015.918	2015	2015-12-02	2015.92	RHDV2	NT	Central	Darwin	-12.465425, 130.851410	MF421659
AUS_QLD_CRY-1_20170327	CRY-1	QLD_CRY-1_2017.233	2017	2017-03-27	2017.23	RHDV2	QLD	East	Cranley	-27.522544, 151.935017	MW460095
AUS_QLD_HFL-5_20170221	HFL-5	QLD_HFL-5_2017.14	2017	2017-02-21	2017.14	RHDV2	QLD	East	Highfields	-27.489752, 151.947141	MW460096
AUS_QLD_WCP-1_20161122	WCP-1	QLD_WCP-1_2016.891	2016	2016-11-22	2016.89	RHDV2	QLD	East	Wellcamp	-27.5397, 152.71344	MW460101
AUS_QLD_WGE-5_20170303	WGE-5	QLD_WGE-5_2017.167	2017	2017-03-03	2017.17	RHDV2	QLD	East	Wallangarra East	-28.91356461, 151.9332451	MW460102
AUS_QLD_WGR-5_20161025	WGR-5	QLD_WGR-5_2016.814	2016	2016-10-25	2016.81	RHDV2	QLD	East	Wallangarra	-28.914118, 151.935586	MW460103
AUS_QLD_WWK-2_20170504	WWK-2	QLD_WWK-2_2017.337	2017	2017-05-04	2017.34	RHDV2	QLD	East	Warwick	-27.455712, 151.96686	MW460105
AUS_SA_ADL-1_20160227	ADL-1	SA_ADL-1_2016.156	2016	2016-02-27	2016.16	RHDV2	SA	Central	Adelaide CBD	-34.928321, 138.600085	MF421662
AUS_SA_BAL-2_20160528	BAL-2	SA_BAL-2_2016.404	2016	2016-05-28	2016.4	RHDV2	SA	Central	Balaklava	-34.146675, 138.421474	MF421673
AUS_SA_BAL-3_20160528	BAL-3	SA_BAL-3_2016.404	2016	2016-05-28	2016.4	RHDV2	SA	Central	Balaklava	-34.146675, 138.421474	MF421674
AUS_SA_BLAK-1_20160518	BLAK-1	SA_BLAK-1_2016.377	2016	2016-05-18	2016.38	RHDV2	SA	Central	Blakiston	-35.050015, 138.883771	MF421613
AUS_SA_BRA-1_20160624	BRA-1	SA_BRA-1_2016.478	2016	2016-06-24	2016.48	RHDV2	SA	Central	Bramfield	-33.676585, 135.032761	MF421618
AUS_SA_COL-1_20160629	COL-1	SA_COL-1_2016.492	2016	2016-06-29	2016.49	RHDV2	SA	Central	Colebatch	-35.962694, 139.745222	MF421619
AUS_SA_COL-2_20160629	COL-2	SA_COL-2_2016.492	2016	2016-06-29	2016.49	RHDV2	SA	Central	Colebatch	-35.962694, 139.745222	MF421620
AUS_SA_COO-1_20160406	COO-1	SA_COO-1_2016.262	2016	2016-04-06	2016.26	RHDV2	SA	Central	Coombe	-36.006457, 140.266621	MF421601
AUS_SA_CRA-1_20160117	CRA-1	SA_CRA-1_2016.044	2016	2016-01-17	2016.04	RHDV2	SA	Central	Crafters	-34.982356, 138.706136	MF421598
AUS_SA_CRK-1_20160619	CRK-1	SA_CRK-1_2016.465	2016	2016-06-19	2016.46	RHDV2	SA	Central	Carrakalinga	-35.428578, 138.332178	MF421617
AUS_SA_CV-1_20160427	CV-1	SA_CV-1_2016.32	2016	2016-04-27	2016.32	RHDV2	SA	Central	Cockatoo Valley	-34.633162, 138.835921	MF421607
AUS_SA_GLE-1_20160509	GLE-1	SA_GLE-1_2016.353	2016	2016-05-09	2016.35	RHDV2	SA	Central	Glencoe	-37.683070, 140.595357	MF421672
AUS_SA_HLT-1_20170601	HLT-1	SA_HLT-1_2017.414	2017	2017-06-01	2017.41	RHDV2	SA	Central	Hallet	-28.819008, 138.134765	MW460110
AUS_SA_KAL-1_20160413	KAL-1	SA_KAL-1_2016.282	2016	2016-04-13	2016.28	RHDV2	SA	Central	Kalangadoo	-37.561976, 140.701888	MF421603
AUS_SA_KAL-2_20160413	KAL-2	SA_KAL-2_2016.282	2016	2016-04-13	2016.28	RHDV2	SA	Central	Kalangadoo	-37.561976, 140.701888	MF421604
AUS_SA_KAL-3_20160517	KAL-3	SA_KAL-3_2016.374	2016	2016-05-17	2016.37	RHDV2	SA	Central	Kalangadoo	-37.561976, 140.701888	MF421611
AUS_SA_KOO-1_20160422	KOO-1	SA_KOO-1_2016.306	2016	2016-04-22	2016.31	RHDV2	SA	Central	Koolunga	-33.567764, 138.325658	MF421671
AUS_SA_LEA-1_20160605	LEA-1	SA_LEA-1_2016.426	2016	2016-06-05	2016.43	RHDV2	SA	Central	Leasingham	-33.979880, 138.633685	MF421616
AUS_SA_LH-1_20160416	LH-1	SA_LH-1_2016.29	2016	2016-04-16	2016.29	RHDV2	SA	Central	Littlehampton	-35.040346, 138.864967	MF421605
AUS_SA_LMR-3_20170707	LMR-3	SA_LMR-3_2017.512	2017	2017-07-07	2017.51	RHDV2	SA	Central	Lameroo	-35.460567, 140.686967	MW460114
AUS_SA_LYN-1_20160227	LYN-1	SA_LYN-1_2016.156	2016	2016-02-27	2016.16	RHDV2	SA	Central	Lynton	-35.001733, 138.604278	MF421599
AUS_SA_MAC-1_20160410	MAC-1	SA_MAC-1_2016.273	2016	2016-04-10	2016.27	RHDV2	SA	Central	Macclesfield	-35.174287, 138.835881	MF421602
AUS_SA_MAC-2_20160420	MAC-2	SA_MAC-2_2016.301	2016	2016-04-20	2016.3	RHDV2	SA	Central	Macclesfield	-35.174099, 138.834753	MF421606
AUS_SA_MBR-1_20151201	MBR-1	SA_MBR-1_2015.915	2015	2015-12-01	2015.91	RHDV2	SA	Central	Murray Bridge	-35.131827, 139.262723	MF421661
AUS_SA_MEA-1_20160512	MEA-1	SA_MEA-1_2016.361	2016	2016-05-12	2016.36	RHDV2	SA	Central	Meadows	-35.181710, 138.762284	MF421574
AUS_SA_MIL-1_20160407	MIL-1	SA_MIL-1_2016.265	2016	2016-04-07	2016.27	RHDV2	SA	Central	Millicent	-37.633835, 140.352726	MF421666
AUS_SA_MTO-1_20160603	MTO-1	SA_MTO-1_2016.421	2016	2016-06-03	2016.42	RHDV2	SA	Central	Mt Torrens	-34.866528, 138.957934	MF421615
AUS_SA_MTO-2_20160517	MTO-2	SA_MTO-2_2016.374	2016	2016-05-17	2016.37	RHDV2	SA	Central	Mt Torrens	-34.874367, 138.962710	MF421612
AUS_SA_MUN-1_20160405	MUN-1	SA_MUN-1_2016.26	2016	2016-04-05	2016.26	RHDV2	SA	Central	Mundulla	-36.393937, 140.641656	MF421600
AUS_SA_MUN-2_20160523	MUN-2	SA_MUN-2_2016.391	2016	2016-05-23	2016.39	RHDV2	SA	Central	Mundulla	-36.393457, 140.639864	MF421575
AUS_SA_MUN-3_20160405	MUN-3	SA_MUN-3_2016.26	2016	2016-04-05	2016.26	RHDV2	SA	Central	Mundulla	-36.392735, 140.639566	MF421665
AUS_SA_NAI-1_20160407	NAI-1	SA_NAI-1_2016.265	2016	2016-04-07	2016.27	RHDV2	SA	Central	Nairne	-35.041883, 138.911003	MF421667
AUS_SA_NGA-1_20170619	NGA-1	SA_NGA-1_2017.463	2017	2017-06-19	2017.46	RHDV2	SA	Central	Ngarkat	-35.536976, 140.766535	MW460115
AUS_SA_NUR-1_20160301	NUR-1	SA_NUR-1_2016.164	2016	2016-03-01	2016.16	RHDV2	SA	Central	Nurioopta	-34.466196, 138.992167	MF421663
AUS_SA_ONK-1_20160316	ONK-1	SA_ONK-1_2016.205	2016	2016-03-16	2016.2	RHDV2	SA	Central	Onkaparinga Hills	-35.143861, 138.542081	MF421664
AUS_SA_ORO-1_20160706	ORO-1	SA_ORO-1_2016.511	2016	2016-07-06	2016.51	RHDV2	SA	Central	Orroroo	-32.673784, 138.633848	MF421621
AUS_SA_PAR-1_20151215	PAR-1	SA_PAR-1_2015.953	2015	2015-12-15	2015.95	RHDV2	SA	Central	Paruna	-34.717537, 140.746545	MF421597
AUS_SA_REY-1_20160421	REY-1	SA_REY-1_2016.303	2016	2016-04-21	2016.3	RHDV2	SA	Central	Reynella	-35.094306, 138.517745	MF421669
AUS_SA_REY-2_20160421	REY-2	SA_REY-2_2016.303	2016	2016-04-21	2016.3	RHDV2	SA	Central	Reynella	-35.094306, 138.517745	MF421670
AUS_SA_ROB-1_20160412	Rob-1	SA_Rob-1_2016.279	2016	2016-04-12	2016.28	RHDV2	SA	Central	Robe	-37.166680, 139.801849	MF421668
AUS_SA_STR-1_20160516	STR-1	SA_STR-1_2016.372	2016	2016-05-16	2016.37	RHDV2	SA	Central	Stewarts Range	-36.981603, 140.601221	MF421610
AUS_SA_TIN-2_20160624	TIN-2	SA_TIN-2_2016.478	2016	2016-06-24	2016.48	RHDV2	SA	Central	Tintinara	-35.881675, 140.054761	MF421576
AUS_SA_TUR-1606_20160504	TUR-1606	SA_TUR-1606_2016.339	2016	2016-05-04	2016.34	RHDV2	SA	Central	Turretfield	-34.537208, 138.844747	MF421609
AUS_SA_TUR-1607_20160501	TUR-1607	SA_TUR-1607_2016.331	2016	2016-05-01	2016.33	RHDV2	SA	Central	Turretfield	-34.537208, 138.844747	MF421608
AUS_SA_WIT-1_20160701	WIT-1	SA_WIT-1_2016.497	2016	2016-07-01	2016.5	RHDV2	SA	Central	Williamstown	-34.670801, 138.884427	MF421577
AUS_SA_WS-1_20160523	WS-1	SA_WS-1_2016.391	2016	2016-05-23	2016.39	RHDV2	SA	Central	Woodside	-34.960455, 138.904354	MF421614
AUS_TAS_GLH-2_20170619	GLH-2	TAS_GLH-2_2017.455	2017	2017-06-16	2017.45	RHDV2	TAS	Tas	Glen Huon	-43.012522, 146.927038	MW460124
AUS_TAS_GLH-3_20170901	GLH-3	TAS_GLH-3_2017.666	2017	2017-09-01	2017.67	RHDV2	TAS	Tas	Glen Huon	-43.012522, 146.927038	MW460125
AUS_TAS_GOO-1_201701	GOO-1	TAS_GOO-1_2017.082	2017	2017-01-31	2017.08	RHDV2	TAS	Tas	Goodwood	-42.826999, 147.292454	MW460126
AUS_TAS_GRA-6_20171028	GRA-6	TAS_GRA-6_2017.822	2017	2017-10-28	2017.82	RHDV2	TAS	Tas	Granton	-42.764721, 147.230622	MW460129
AUS_TAS_HOB-3_20170713	HOB-3	TAS_HOB-3_2017.529	2017	2017-07-13	2017.53	RHDV2	TAS	Tas	Lindisfarne	-42.850499, 147.376525	MW460132
AUS_TAS_HOB-4_20170813	HOB-4	TAS_HOB-4_2017.614	2017	2017-08-13	2017.61	RHDV2	TAS	Tas	Lindisfarne	-42.850492, 147.376520	MW460133
AUS_TAS_HOB-5_20170917	HOB-5	TAS_HOB-5_2017.71	2017	2017-09-17	2017.71	RHDV2	TAS	Tas	Lindisfarne	-42.850492, 147.376520	MW460134
AUS_TAS_HWD-1_20170511	HWD-1	TAS_HWD-1_2017.356	2017	2017-05-11	2017.36	RHDV2	TAS	Tas	Hillwood	-41.242410, 146.992030	MW460138
AUS_TAS_NNF-1_20170715	NNF-1	TAS_NNF-1_2017.534	2017	2017-07-15	2017.53	RHDV2	TAS	Tas	New Norfolk	-42.796405, 147.056463	MW460143
AUS_TAS_RAI-1_20170513	RAI-1	TAS_RAI-1_2017.362	2017	2017-05-13	2017.36	RHDV2	TAS	Tas	Railton	-41.368886, 146.410675	MW460145
AUS_TAS_SNU-2_20171112	SNU-2	TAS_SNU-2_2017.863	2017	2017-11-12	2017.86	RHDV2	TAS	Tas	Snug	-43.074384, 147.221609	MW460147
AUS_TAS_SPR-1_20160419	SPR-1	TAS_SPR-1_2016.298	2016	2016-04-19	2016.3	RHDV2	TAS	Tas	Spreyton	-41.216722, 146.352421	MF421675
AUS_VIC_AC-1_160115	AC-1	VIC_AC-1_2016.038	2016	2016-01-15	2016.04	RHDV2	VIC	Central	Arthurs Creek	-37.571190, 145.164095	MF421684
AUS_VIC_AC-2_160115	AC-2	VIC_AC-2_2016.038	2016	2016-01-15	2016.04	RHDV2	VIC	Central	Arthurs Creek	-37.571190, 145.164095	MF421685
AUS_VIC_AWA-1_20160317	AWA-1	VIC_AWA-1_2016.21	2016	2016-03-18	2016.21	RHDV2	VIC	Central	Arawata	-38.395298, 145.888715	MF421691
AUS_VIC_AWA-4_20160317	AWA-4	VIC_AWA-4_2016.208	2016	2016-03-17	2016.21	RHDV2	VIC	Central	Arawata	-38.395298, 145.888715	MF421689
AUS_VIC_BAH-1_20160720	BAH-1	VIC_BAH-1_2016.549	2016	2016-07-20	2016.55	RHDV2	VIC	Central	Bahgallah	-37.658074, 141.337258	MF421627
AUS_VIC_CAM-2_20160803	CAM-2	VIC_CAM-2_2016.588	2016	2016-08-03	2016.59	RHDV2	VIC	Central	Campbells Creek	-37.102668, 144.203352	MF421696
AUS_VIC_CGW-1_20170515	CGW-1	VIC_CGW-1_2017.367	2017	2017-05-15	2017.37	RHDV2	VIC	Central	Collingwood	-37.804170, 144.991952	MW460162
AUS_VIC_CLC-1_20160708	CLC-1	VIC_CLC-1_2016.517	2016	2016-07-08	2016.52	RHDV2	VIC	Central	Colac	-38.341795, 143.586127	MF421694
AUS_VIC_CLS-2_20170523	CLS-2	VIC_CLS-2_2017.389	2017	2017-05-23	2017.39	RHDV2	VIC	Central	Clunes	-37.291740, 143.744419	MW460166
AUS_VIC_CRB-2_20170918	CRB-2	VIC_CRB-2_2017.712	2017	2017-09-18	2017.71	RHDV2	VIC	Central	Cranbourne	-38.128312, 145.266134	MW460167
AUS_VIC_CRB-3_20171013	CRB-3	VIC_CRB-3_2017.781	2017	2017-10-13	2017.78	RHDV2	VIC	Central	Cranbourne	-38.129122, 145.267303	MW460168
AUS_VIC_CRD-1_20161130	CRD-1	VIC_CRD-1_2016.913	2016	2016-11-30	2016.91	RHDV2	VIC	Central	Corndale	-37.551168, 141.314091	MW460171
AUS_VIC_DIG-1_20170411	DIG-1	VIC_DIG-1_2017.274	2017	2017-04-11	2017.27	RHDV2	VIC	Central	Diggora	-36.334073, 144.453907	MW460172
AUS_VIC_DIX-4_20161130	DIX-4	VIC_DIX-4_2016.913	2016	2016-11-30	2016.91	RHDV2	VIC	Central	Dixie	-38.307166, 142.925959	MW460174
AUS_VIC_DON-1_20160728	DON-1	VIC_DON-1_2016.571	2016	2016-07-28	2016.57	RHDV2	VIC	Central	Doncaster East	-37.779738, 145.166199	MF421695
AUS_VIC_DUN-1_20160127	DUN-1	VIC_DUN-1_2016.071	2016	2016-01-27	2016.07	RHDV2	VIC	Central	Dunkeld	-37.667806, 142.351063	MF421686
AUS_VIC_DUN-2_20160127	DUN-2	VIC_DUN-2_2016.071	2016	2016-01-27	2016.07	RHDV2	VIC	Central	Dunkeld	-37.667806, 142.351063	MF421687
AUS_VIC_DUN-3_20160127	DUN-3	VIC_DUN-3_2016.071	2016	2016-01-27	2016.07	RHDV2	VIC	Central	Dunkeld	-37.667806, 142.351063	MF421688
AUS_VIC_HAM-1_20160511	HAM-1	VIC_HAM-1_2016.358	2016	2016-05-11	2016.36	RHDV2	VIC	Central	Haton	-37.731478, 142.033062	MF421622
AUS_VIC_HAM-2_20160511	HAM-2	VIC_HAM-2_2016.358	2016	2016-05-11	2016.36	RHDV2	VIC	Central	Hamilton	-37.731478, 142.033062	MF421623
AUS_VIC_HAM-3_20160524	HAM-3	VIC_HAM-3_2016.394	2016	2016-05-24	2016.39	RHDV2	VIC	Central	Hamilton	-37.731456, 142.032587	MF421626
AUS_VIC_HAM-4_20160524	HAM-4	VIC_HAM-4_2016.394	2016	2016-05-24	2016.39	RHDV2	VIC	Central	Hamilton	-37.731456, 142.032587	MF421578
AUS_VIC_HZG-1_20171003	HZG-1	VIC_HZG-1_2017.753	2017	2017-10-03	2017.75	RHDV2	VIC	Central	Hazel Glen	-37.93760816147.6010948	MW460188
AUS_VIC_KERANG-1_151008	KERANG-1	VIC_KERANG-1_2015.767	2015	2015-10-08	2015.77	RHDV2	VIC	Central	Kerang	-35.732447, 143.961770	MF421676
AUS_VIC_KGF-1_20170503	KGF-1	VIC_KGF-1_2017.334	2017	2017-05-03	2017.33	RHDV2	VIC	Central	Kangaroo Flat	-36.79947, 144.226842	MW460191
AUS_VIC_LBR-1_20170915	LBR-1	VIC_LBR-1_2017.704	2017	2017-09-15	2017.7	RHDV2	VIC	Central	Landsborough	-37.04474, 143.12423	MW460201
AUS_VIC_LIS-1_201704	LIS-1	VIC_LIS-1_2017.315	2017	2017-04-26	2017.32	RHDV2	VIC	Central	Lismore	-37.963452, 143.197638	MW460203
AUS_VIC_MDW-1_20170118	MDW-1	VIC_MDW-1_2017.047	2017	2017-01-18	2017.05	RHDV2	VIC	Central	Modewarre	-38.260946, 144.119194	MW460205
AUS_VIC_MLB-1_20160707	MLB-1	VIC_MLB-1_2016.514	2016	2016-07-07	2016.51	RHDV2	VIC	Central	Melbourne	-37.831001, 144.980842	MF421693
AUS_VIC_MLD-6_20170622	MLD-6	VIC_MLD-6_2017.471	2017	2017-06-22	2017.47	RHDV2	VIC	Central	Mildura	-34.21999934, 142.1913447	MW460206
AUS_VIC_MLD-7_20170704	MLD-7	VIC_MLD-7_2017.504	2017	2017-07-04	2017.5	RHDV2	VIC	Central	Mildura	-34.44273487, 142.1015821	MW460207
AUS_VIC_NEW-1_160108	NEW-1	VIC_NEW-1_2016.019	2016	2016-01-08	2016.02	RHDV2	VIC	Central	Newtown	-38.155695, 144.334259	MF421680
AUS_VIC_NEW-2_160111	NEW-2	VIC_NEW-2_2016.027	2016	2016-01-11	2016.03	RHDV2	VIC	Central	Newtown	-38.155695, 144.334259	MF421682
AUS_VIC_NEW-3_160110	NEW-3	VIC_NEW-3_2016.025	2016	2016-01-10	2016.03	RHDV2	VIC	Central	Newtown	-38.155695, 144.334259	MF421681
AUS_VIC_NHV-2_20170317	NHV-2	VIC_NHV-2_2017.2	2017	2017-03-15	2017.2	RHDV2	VIC	Central	Newhaven	-38.521203, 145.326156	MW460215
AUS_VIC_SEA-1_20161217	SEA-1	VIC_SEA-1_2016.959	2016	2016-12-17	2016.96	RHDV2	VIC	Central	Seaspray	-38.354117, 147.189834	MW460221
AUS_VIC_STO-1_20160530	STO-1	VIC_STO-1_2016.41	2016	2016-05-30	2016.41	RHDV2	VIC	Central	Stockyard Hill	-37.505108, 143.282925	MF421692
AUS_VIC_SVN-4_201706	SVN-4	VIC_SVN-4_2017.414	2017	2017-06-01	2017.41	RHDV2	VIC	Central	Silvan	-37.82101, 145.437172	MW460224
AUS_VIC_TAW-1_20160516	TAW-1	VIC_TAW-1_2016.372	2016	2016-05-16	2016.37	RHDV2	VIC	Central	Tarwin	-38.737984, 145.897715	MF421624
AUS_VIC_TAW-2_20160516	TAW-2	VIC_TAW-2_2016.374	2016	2016-05-17	2016.37	RHDV2	VIC	Central	Tarwin	-38.737984, 145.897715	MF421625
AUS_VIC_THO-3_20160317	THO-3	VIC_THO-3_2016.208	2016	2016-03-17	2016.21	RHDV2	VIC	Central	Thorpdale	-38.283718, 146.165940	MF421690
AUS_VIC_THR-1_20170531	THR-1	VIC_THR-1_2017.411	2017	2017-05-31	2017.41	RHDV2	VIC	Central	Thornbury	-37.757889, 144.993917	MW460225
AUS_VIC_TRN-1_20170531	TRN-1	VIC_TRN-1_2017.411	2017	2017-05-31	2017.41	RHDV2	VIC	Central	Tarneit	-37.846874, 144.713294	MW460229
AUS_VIC_WAN-1_20151013	WAN-1	VIC_WAN-1_2015.866	2015	2015-11-13	2015.87	RHDV2	VIC	Central	Wangarratta	-36.361263, 146.328062	MF421677
AUS_VIC_WAR-2_20160112	WAR-2	VIC_WAR-2_2016.03	2016	2016-01-12	2016.03	RHDV2	VIC	Central	Warranwood	-37.776884, 145.248397	MF421683
AUS_VIC_WGL-1_20161223	WGL-1	VIC_WGL-1_2016.852	2016	2016-11-08	2016.85	RHDV2	VIC	Central	Warragul	-38.055543, 146.024845	MW460231
AUS/VIC/WIL-1/2015	WIL-1	VIC_WIL-1_2015.879	2015	2015-11-18	2015.88	RHDV2	VIC	Central	Willowmaven	-37.244495, 144.866475	MF421678
AUS_VIC_WIL-2_151118	WIL-2	VIC_WIL-2_2015.879	2015	2015-11-18	2015.88	RHDV2	VIC	Central	Willowmaven	-37.244495, 144.866475	MF421679
AUS_WA_ALB-3_20161007	ALB-3	WA_ALB-3_2016.757	2016	2016-10-04	2016.76	RHDV2	WA	West	Warrenup	-34.974752, 117.860564	MF421699
AUS_WA_ALB-6_20161016	ALB-6	WA_ALB-6_2016.874	2016	2016-11-16	2016.87	RHDV2	WA	West	Albany	-35.022901, 117.882637	MW460234
AUS_WA_CHI-1_20160822	CHI-1	WA_CHI-1_2016.639	2016	2016-08-22	2016.64	RHDV2	WA	West	Chittering	-31.498542, 116.082789	MF421629
AUS_WA_CHI-2_20160822	CHI-2	WA_CHI-2_2016.639	2016	2016-08-22	2016.64	RHDV2	WA	West	Lower Chittering	-31.554980, 116.090482	MF421630
AUS_WA_LES-1_20161006	LES-1	WA_LES-1_2016.762	2016	2016-10-06	2016.76	RHDV2	WA	West	Lesmurdie	-31.993270, 116.046959	MF421700
AUS_WA_MTBA-1_20160823	MTBA-1	WA_MTBA-1_2016.642	2016	2016-08-23	2016.64	RHDV2	WA	West	Mount Barker	-34.682572, 117.466415	MF421633
AUS_WA_MTBA-2_20160823	MTBA-2	WA_MTBA-2_2016.642	2016	2016-08-23	2016.64	RHDV2	WA	West	Mount Barker	-34.682572, 117.466415	MF421634
AUS_WA_PIC-1_20160817	PIC-1	WA_PIC-1_2016.626	2016	2016-08-17	2016.63	RHDV2	WA	West	Pickering Brook	-32.028342, 116.138986	MF421628
AUS_WA_PIC-2_20160822	PIC-2	WA_PIC-2_2016.639	2016	2016-08-22	2016.64	RHDV2	WA	West	Pickering Brook	-32.028342, 116.138986	MF421631
AUS_WA_PTH-3_20160923	PTH-3	WA_PTH-3_2016.727	2016	2016-09-23	2016.73	RHDV2	WA	West	Maidavale	-31.95300, 116.02295	MF421698
AUS_WA_SHA-1_20161102	SHA-1	WA_SHA-1_2016.836	2016	2016-11-02	2016.84	RHDV2	WA	West	Denmark	-34.97242, 117.3262	MW460240
AUS_WA_WNN-1_20160822	WNN-1	WA_WNN-1_2016.639	2016	2016-08-22	2016.64	RHDV2	WA	West	Wannamal	-31.153970, 116.131921	MF421632
AUS_WA_WNP-1_20161006	WNP-1	WA_WNP-1_2016.762	2016	2016-10-06	2016.76	RHDV2	WA	West	Wonnerup	-33.623755, 115.411607	MF421635
AUS_WA_YOR-1_20160816	YOR-1	WA_YOR-1_2016.623	2016	2016-08-16	2016.62	RHDV2	WA	West	York	-31.874934, 116.786563	MF421697
